# Supplementary material for: Hyperbaric Exposure of Scuba Divers Affects the Urinary Excretion of Nucleic Acid Oxidation Products and Hypoxanthine
Source: Int J Environ Res Public Health. 2022 Mar 4;19(5):3005. doi: 10.3390/ijerph19053005 (PMC8910156; doi:10.3390/ijerph19053005)
Supplement: Supplementary file 1 [file ijerph-19-03005-s001.zip]

Archive with 2 entries (2 files):
- Supplementary Material.pdf
- Supplementary Table S2.xlsx
