# Supplementary material for: Hyperbaric Exposure of Scuba Divers Affects the Urinary Excretion of Nucleic Acid Oxidation Products and Hypoxanthine
Source: Int J Environ Res Public Health. 2022 Mar 4;19(5):3005. doi: 10.3390/ijerph19053005 (PMC8910156; doi:10.3390/ijerph19053005)
Supplement: Supplementary file 1 [file ijerph-19-03005-s001.zip › Supplementary Table S2.xlsx]

## Sheet: S2
	Diver	Diving day	Sampling time	Ile	Val	3-HIB	2,3-E-DHBA	3-H-3-MB	Lactate + Thr	2-HIB	Dimethylmalonate	Ala	Lys	Acetate	U01	U02	NAcGln	p-Cresol Sulfate	Gln	Citrate	DMA	Sarcosine	TMA	Choline	TMAO	Methanol	Tau	Gly	4-HPA	Tyr	PAG	Trp	Hippurate	4-HydroxyBenzoate	2PY	Formate	Trigonelline	1-MNA	PSI	Hypoxanthine	8oxoGua	8oxoGuo	8oxodGuo	3NO2Tyrosina	5 MeCyt
MG1A1	1	2	1	1.78579	4.20852	34.3013	22.621	13.3224	23.8598	13.7198	2.04163	38.7085	16.4047	25.2501	427.315	157.426	93.7852	23.5235	81.8525	240.074	50.0958	10.8333	4.0019	26.7345	290.006	22.882	348.088	69.571	37.6065	28.6782	286.216	38.3812	84.8666	3.19406	15.3284	28.744	22.6998	5.92168	57.921	1.49649	11.3646	11.3299	18.2413	4.67242	1.76921
MG1A2	1	2	2	1.92388	3.79773	26.5957	18.1649	8.40991	21.0508	11.328	1.40093	31.5786	8.46847	33.3558	692.861	207.752	74.1695	18.135	59.0424	146.691	56.1781	9.44571	3.52727	26.9965	264.093	22.8544	206.67	45.1824	21.5497	20.2003	372.309	40.1757	77.2945	6.91939	17.1744	36.7934	35.4017	9.98226	86.4491	9.3085	49.0137	8.74764	13.6648	22.1455	4.40059
MG1A3	1	2	3	1.48024	4.06732	22.1612	19.9397	5.432	13.2625	9.84463	1.50729	20.6093	9.85408	21.5929	559.363	168.834	61.6572	19.4755	52.6221	137.674	46.3912	10.301	2.55282	12.5257	205.002	19.7713	144.572	43.5138	13.3473	20.8423	316.389	35.2448	78.1261	6.68079	21.5887	19.3653	42.1521	12.0072	51.5024	12.5225	26.0645	9.98939	16.981	11.1023	4.25889
MG1A4	1	2	4	1.03848	3.40771	20.1517	18.745	4.49899	10.7652	10.1794	1.52053	18.7706	11.1634	16.1945	416.293	121.908	57.9371	21.025	49.3953	124.574	48.7889	9.67757	1.99988	9.94028	160.146	18.147	97.2961	24.657	11.5477	15.1402	244.657	36.2396	74.2465	6.15888	31.3758	17.3413	35.9583	7.10748	53.5144	10.5236	20.4541	8.51399	14.6859	16.5905	3.21123
MG1A5	1	2	5	1.25343	3.12484	20.902	17.8179	4.35261	12.8142	10.6275	1.50891	15.1425	13.0977	16.1718	305.685	89.8362	69.1771	21.1751	52.8402	136.728	46.8577	9.34533	1.71905	9.26351	140.358	17.212	77.722	31.3019	11.7958	12.4487	197.231	30.4295	76.6353	5.3501	22.7766	16.9892	29.938	5.32526	53.002	16.1635	11.4771	8.34877	13.8889	6.57597	2.28368
MG1B1	1	3	1	1.20342	4.27842	36.1449	24.6775	14.7485	25.6301	13.6383	1.93349	40.033	19.9088	24.5811	639.961	181.509	95.4017	19.4603	113.006	223.71	61.5564	9.73029	3.61883	44.9616	124.43	24.2516	156.764	82.8399	43.5313	27.098	373.03	35.7051	135.487	6.25286	19.921	35.7482	17.2418	7.8443	56.8943	5.08968	3.05138	3.4432	2.908	3.06568	3.50649
MG1B2	1	3	2	0.515442	4.64225	29.2217	22.0833	7.86429	21.2643	11.6212	1.46529	30.2725	11.2693	30.5902	1151.71	428.086	105.934	20.946	73.0309	125.455	57.4337	9.69767	2.73222	33.4605	137.718	22.2497	104.49	44.7034	31.2337	45.8911	622.993	35.553	209.533	11.0949	24.2523	35.779	24.7036	12.2433	54.1502	10.0156	15.497	0.207308	3.33812	13.3488	2.42619
MG1B3	1	3	3	1.11646	5.12554	26.5758	19.8936	6.65109	17.1296	10.7495	1.46326	23.2294	14.3283	30.8427	1383.12	431.695	105.658	27.625	72.111	140.026	51.9656	8.77847	2.4611	30.9707	116.76	20.1036	117.636	42.6685	25.1738	28.9606	726.781	70.8908	192.193	10.8755	30.7646	35.7981	37.661	10.7225	87.46	8.30299	6.57889	3.18101	4.40459	9.33523	3.38274
MG1B4	1	3	4	0.271594	4.77863	22.1269	18.8343	5.26887	13.7141	9.78748	1.34376	18.1949	9.03384	21.5103	1201.72	342.742	109.996	34.9086	64.4086	119.173	49.071	8.87748	1.94369	20.0341	102.23	17.9047	94.8947	40.8491	19.0431	16.8262	655.734	66.6946	190.104	8.09171	25.7665	21.5172	34.4539	8.41172	49.7601	12.9492	8.71104	5.35734	3.83917	5.44154	2.98006
MG1B5	1	3	5	1.064	4.53032	22.5849	16.8658	5.1756	14.026	10.6545	1.44603	16.6913	9.46032	19.4824	943.047	265.414	114.288	42.2926	63.4171	130.224	46.7516	8.33057	1.66069	19.574	90.765	18.8139	95.214	38.2992	20.0786	14.5819	545.379	68.7235	211.613	6.51638	25.7537	21.4856	25.8819	6.43346	50.8062	11.905	7.40745	3.90651	3.16988	5.67531	2.51481
MG1C1	1	1	1	2.3866	6.22459	41.1274	22.3532	14.6419	33.8939	14.5608	1.42917	34.0601	26.0351	27.9289	9.93726	21.5458	119.834	30.2922	89.1802	339.069	42.1726	10.4065	2.99958	21.186	67.5235	20.963	93.6262	71.9843	40.539	24.0313	118.575	35.9443	316.208	5.20794	18.8586	41.1653	32.0017	3.78938	60.2489	5.20719	10.7327	6.11786	9.85425	6.43198	3.25952
MG1C2	1	1	2	0.513992	4.90518	31.0024	15.6892	6.1535	26.1072	11.5077	1.27908	34.9264	10.6408	33.6284	7.68807	13.7637	63.9016	26.8361	69.7793	239.395	39.6027	10.3103	2.4762	25.0172	55.7568	20.0719	90.2029	56.6534	26.0339	23.8527	73.7298	26.7142	154.021	9.34617	17.5629	45.3483	36.6055	5.9427	52.0222	11.9533	12.3612	0.148122	5.59606	16.985	1.77565
MG1C3	1	1	3	0.248283	3.23107	19.9319	17.4194	3.34213	16.0089	9.93721	1.2381	25.1176	10.7884	19.632	4.74903	10.8469	51.0265	26.223	43.335	178.986	31.9537	9.53866	2.14601	13.6239	41.8038	17.1792	70.9509	41.0364	13.2594	16.9303	58.6844	30.3436	88.3964	5.10319	21.7312	21.8124	38.2698	6.35333	69.6813	17.8611	22.6961	3.72707	7.65693	8.124	2.49633
MG1C4	1	1	4	1.01039	4.17531	25.0425	18.1485	4.26821	16.4657	11.1944	1.33199	22.9711	10.1217	19.2625	3.4974	11.0562	58.8409	28.1226	54.2339	194.891	30.6079	10.4729	2.37934	12.6652	40.901	20.4606	80.3862	43.4406	14.7339	15.7292	60.4515	30.4713	90.8963	3.53189	20.3333	25.3051	35.8278	5.49813	53.6021	14.086	20.7892	5.98006	6.61955	7.2136	1.86652
MG1C5	1	1	5	1.5648	3.99757	24.4013	17.6717	4.80436	16.5083	12.0124	1.48174	19.6985	16.4023	19.3383	4.26632	11.5037	66.0848	30.9747	52.6916	188.763	33.1661	10.7518	1.70352	9.12057	42.9857	18.6963	71.9022	40.6433	11.4099	14.5506	62.7218	30.2385	102.312	3.20695	19.4851	24.8558	30.3938	5.04024	53.6185	12.5691	11.7238	3.88713	6.3683	5.13963	2.17651
MG2A1	2	2	1	1.96357	9.82841	25.9623	18.5536	19.3848	56.0331	10.3085	3.02476	87.9879	48.6174	66.8379	13.6189	7.44761	133.618	34.8883	162.495	659.14	39.5914	12.0931	8.45138	70.2641	100.293	35.1426	287.466	347.838	33.0813	19.9556	133.92	66.1044	304.015	9.66671	14.4591	131.813	22.6461	4.20597	48.4247	2.09984	55.6352	6.25112	13.8475	17.1309	1.11789
MG2A2	2	2	2	3.92159	4.99765	8.6143	17.5167	6.71548	20.175	6.52637	1.9502	41.2258	15.3081	29.3826	10.1941	5.77401	106.467	28.4447	63.7555	281.663	33.8356	12.3762	5.42585	9.47927	36.3614	15.9302	147.44	86.7253	19.5844	11.2807	117.495	118.193	323.688	12.302	11.0957	21.1129	14.0164	5.1623	76.6596	8.85473	19.7352	11.4617	17.9407	3.9736	0.395472
MG2A3	2	2	3	4.64751	4.5798	8.73604	13.7789	7.37044	17.0933	6.63141	1.81333	34.8529	10.4247	27.7708	10.601	6.50035	98.8106	25.3085	61.588	268.684	32.2133	11.5359	4.87168	5.96581	33.3905	15.6505	163.178	74.5905	20.2346	11.4509	104.51	157.586	248.635	11.5808	14.2182	16.8206	11.7133	3.92596	49.6638	9.15258	17.2233	10.3541	11.4793	4.30335	0.479145
MG2A4	2	2	4	4.20447	4.80374	10.3936	15.3261	8.74933	16.798	8.06351	1.71394	29.0169	4.42376	26.5855	8.1087	5.17244	94.1092	26.6417	65.3535	282.822	37.5815	11.2846	4.24592	5.51059	33.8036	17.8077	165.236	73.9232	22.7492	11.9177	99.2528	53.0748	222.033	7.66989	13.3998	20.2242	9.67163	4.29818	43.6243	5.98406	14.7886	11.2876	14.5838	5.48301	0.88196
MG2A5	2	2	5	3.07606	5.21598	9.97114	16.3883	8.38059	16.8515	8.13267	1.72586	27.0238	6.21167	30.6298	9.19235	7.32917	94.0251	27.3701	62.745	239.574	37.2844	11.4831	4.83618	4.73346	30.5105	19.1879	163.606	67.3876	23.4114	9.33372	108.898	48.9386	263.703	11.9835	13.2445	26.1339	8.12552	4.02012	45.9975	7.08829	31.1732	5.68407	64.4314	11.9715	0.894945
MG2C1	2	1	1	1.50488	7.22663	16.8599	10.3392	17.8375	43.8804	11.8752	2.51928	55.2314	17.6171	71.2666	10.225	22.8481	131.536	29.5322	117.736	622.696	58.3731	9.41355	6.24614	48.2043	157.835	30.4383	275.923	181.584	24.2635	16.957	119.744	19.5356	205.307	12.4996	12.7266	77.2625	18.4604	3.98042	48.0487	1.39159	43.759	4.25557	9.19693	18.3943	0.961924
MG2C2	2	1	2	1.03782	4.46494	10.883	12.0296	8.08021	26.0313	8.79568	1.66165	38.4935	4.66968	35.0971	11.7256	12.5725	134.404	33.5505	78.2359	397.689	42.0968	10.3064	5.22438	14.7078	100.324	19.8077	194.01	97.2241	20.241	11.9474	133.674	53.9639	255.791	10.5407	9.70338	27.8662	13.3801	2.88588	48.8706	9.68118	17.4411	4.41865	6.64573	8.91187	0.339507
MG2C3	2	1	3	3.19658	4.82234	11.1066	11.7632	6.82107	21.5091	7.96033	1.61595	34.415	3.39955	26.3308	9.33146	8.7711	113.773	35.7647	76.9436	358.18	39.4198	10.3201	5.36004	10.7468	77.3428	17.1478	171.356	76.3574	18.2574	11.2884	118.884	59.9869	199.45	10.0152	11.8245	19.9598	11.4348	3.03097	49.8732	9.6654	19.4897	6.32019	8.87246	7.17234	0.617411
MG2C4	2	1	4	3.87681	4.42541	10.0392	10.3004	6.42775	16.1815	7.29895	1.74326	23.4383	6.70722	28.029	6.11803	5.56236	118.715	35.0293	64.534	303.073	40.5571	10.9113	4.92699	6.52376	73.1142	14.6534	160.473	55.8869	17.9899	10.3984	105.5	97.5383	168.112	9.52871	11.1929	13.744	8.96106	2.51074	47.3021	8.9067	8.73519	7.89167	8.07519	3.92042	0.282875
MG2C5	2	1	5	1.41882	4.458	8.7945	12.2623	6.79519	15.6753	7.61417	1.50703	23.8229	1.92429	24.1148	6.89318	6.66578	100.931	34.5685	47.6874	290.923	40.007	10.0046	4.60441	4.92164	40.3413	16.3202	181.664	52.1089	18.0882	9.14678	109.338	47.845	174.069	8.69699	10.5596	16.013	7.3946	3.16199	45.3973	7.44022	28.778	7.45322	10.1411	11.0929	0.370251
MG3A1	3	1	1	1.6019	5.08256	20.1447	19.2795	8.89614	37.41	7.41554	1.81809	49.6631	8.86405	26.1153	18.3985	42.6942	121.1	34.4662	80.9267	338.138	42.0336	10.138	3.1072	12.249	31.8436	27.5423	99.9736	76.8561	38.6925	19.595	117.143	15.0249	216.285	7.06104	11.2724	59.9551	19.6801	4.85361	60.716	2.83635	68.4381	12.2416	18.3794	3.81437	0.994966
MG3A2	3	1	2	1.42373	5.95601	21.1204	23.0878	7.25414	33.1414	7.66681	1.9591	61.3655	9.06113	24.021	8.40021	14.6953	131.605	44.6917	116.663	332.588	31.3971	10.2371	2.52529	14.2172	36.9738	32.9224	174.926	101.363	27.2963	25.0858	128.13	21.5094	259.238	6.33161	11.641	31.7362	15.4016	5.23736	59.878	5.29919	58.5718	11.3111	20.6477	5.45832	1.30984
MG3A3	3	1	3	1.18298	6.32015	20.6175	21.2843	8.52488	29.5754	7.65485	1.87989	48.5416	8.94351	23.1835	6.48083	11.2747	111.785	50.864	109.788	329.415	34.7781	10.0458	1.71935	14.5412	37.0003	31.6121	163.621	89.6698	23.1254	19.8844	113.798	18.7274	208.898	4.99435	12.6587	32.375	13.6479	5.64556	58.9895	8.07785	8.04197	9.23017	19.6986	5.37349	2.02701
MG3A4	3	1	4	1.55473	6.89727	21.6835	21.3999	6.21559	29.9011	7.89493	1.78134	44.9457	4.19799	29.5692	7.35494	10.776	99.4816	57.5599	108.064	351.466	34.0759	10.0381	1.74255	11.4624	39.5583	29.9875	158.484	80.0209	21.5695	20.5834	113.073	17.2243	193.156	4.90335	14.3538	33.3478	11.5352	4.5422	85.491	7.81729	10.3355	14.6169	19.3345	4.81316	2.59007
MG3A5	3	1	5	1.83504	6.62806	21.3644	19.9952	6.94371	26.5207	8.17102	2.04568	42.07	9.80327	22.9345	7.03443	10.444	96.8851	58.712	107.275	403.842	34.0945	10.3029	1.92152	10.2455	39.3302	31.4726	189.032	83.0275	19.5427	20.5205	110.693	15.3949	172.449	4.98806	14.6627	33.4801	9.25549	3.8534	59.7515	9.12512	10.5204	11.635	20.8977	4.36902	1.05673
MG3B1	3	3	1	2.58338	7.8773	33.6377	29.633	16.3868	50.8061	8.37182	2.08981	84.27	17.4712	74.4297	15.1025	24.9226	163.995	59.1509	119.867	402.69	68.1818	10.1765	3.63949	23.9306	100.615	32.1784	204.791	151.171	45.8219	27.8155	160.557	14.3651	117.922	7.77166	14.3371	105.235	12.5836	3.63328	111.952	5.1128	15.3592	5.17439	4.86889	5.98168	0.827098
MG3B2	3	3	2	0.830852	7.89822	22.2498	26.5033	6.442	41.292	7.10495	1.84419	74.6978	5.74755	32.2621	10.2796	12.5966	130.539	72.6906	101.245	312.915	46.8201	9.10829	0.78621	24.6047	96.6775	32.323	195.231	114.935	17.6161	25.5539	166.368	31.1534	225.468	15.7696	17.3555	47.3918	20.8381	5.39519	98.7561	7.09899	11.3236	4.85626	4.7508	5.25015	0.703525
MG3B3	3	3	3	1.23702	8.01757	16.8281	24.8068	6.09134	27.0232	6.59328	1.68743	41.4461	9.72108	29.2168	6.02797	11.8129	142.142	78.7764	89.233	298.773	43.64	9.00107	1.7564	19.6585	87.6667	31.1857	183.311	95.8433	15.6478	22.0832	163.525	28.6985	189.072	12.0026	17.9307	41.3433	35.5204	4.92667	91.4722	7.59998	9.06584	7.6951	6.66214	3.81189	0.34982
MG3B4	3	3	4	1.90323	8.62603	21.468	23.9027	6.08675	27.0886	7.47765	1.57873	39.1336	11.4602	31.7485	11.0216	15.2818	146.699	90.3202	87.0322	366.281	43.7367	9.35179	1.67666	18.9487	79.7585	30.7365	195.859	82.0659	17.2165	18.3737	162.363	27.9997	189.997	9.89686	30.5896	64.5586	35.8011	4.2355	59.1244	10.2999	5.32044	7.04237	5.79751	3.35949	1.46982
MG3B5	3	3	5	2.06154	7.52702	22.4444	24.449	6.49813	27.4097	7.72778	2.12872	39.7228	11.4884	34.954	10.3777	14.1205	143.531	90.3218	101.953	433.331	41.8032	9.16905	1.47476	19.668	75.4049	31.7001	195.777	82.9044	17.0473	18.2841	164.5	22.7633	176.324	7.55039	20.3499	60.8812	31.8892	3.59538	92.8334	12.6513	8.20071	5.44125	4.6057	3.78792	0.493464
MG3C1	3	2	1	2.40382	7.53044	35.17	28.6497	14.5406	42.2464	8.22043	1.98639	79.5881	19.929	74.7868	16.0115	12.2409	124.3	46.5462	113.107	458.023	37.4109	8.72888	2.95632	21.0449	43.6135	31.0027	197.903	155.734	34.5602	26.512	130.445	11.8786	102.703	9.10697	12.2006	81.5778	14.6525	4.88811	51.2145	2.46576	44.4781	6.30624	11.2193	7.81439	0.677182
MG3C2	3	2	2	1.19901	7.76135	25.1085	30.332	8.21591	37.9185	8.34073	1.83732	79.3173	4.93666	41.1705	5.63275	9.45805	149.311	72.5303	113.712	379.43	35.2738	8.51745	2.56311	26.3438	53.7991	35.9816	216.052	140.65	25.1304	27.2982	178.928	31.5032	301.044	16.9952	19.332	58.999	11.7506	7.80523	95.1507	7.07469	73.8253	1.11699	18.944	82.3695	1.47674
MG3C3	3	2	3	0.820594	8.68304	19.6857	28.1392	7.57097	30.3171	8.02699	1.8106	57.68	8.18133	38.5188	6.14321	10.3916	147.01	86.0448	106.942	355.492	36.0164	8.61054	2.11786	20.6055	46.1095	34.3687	200.733	104.711	19.5195	24.3903	178.709	31.7791	287.553	16.2142	20.7739	56.2035	11.6153	5.681	58.305	9.14571	55.9645	6.58361	13.2197	39.9514	0.820737
MG3C4	3	2	4	1.53562	8.09998	22.1236	28.271	7.91408	29.7712	8.21075	2.04475	52.3312	8.2283	36.8911	7.13751	10.5138	146.879	90.3087	109.015	375.837	40.2436	9.10935	2.13477	17.4051	48.2049	32.7725	184.862	92.714	18.0483	19.236	181.356	27.332	277.173	13.3201	23.2881	50.3941	10.767	4.72181	81.9276	10.772	39.2581	4.95111	10.8397	8.83477	0.408769
MG3C5	3	2	5	1.94072	7.51115	19.2094	27.676	7.39464	25.4472	8.33192	1.9238	42.3178	3.95109	36.7012	7.31601	9.08992	127.719	90.811	94.6364	434.491	35.3882	9.46105	2.21864	12.2392	44.2861	32.0408	200.3	88.6703	16.6779	19.2172	162.557	22.5086	229.531	9.92895	20.5174	48.6839	7.64394	5.18221	89.2225	12.4188	32.4223	5.75491	13.5266	8.79332	1.03759
MG4A1	4	1	1	1.18519	4.99838	18.9593	19.035	18.9584	37.1959	14.0906	1.30625	38.8412	11.252	28.2455	34.5209	44.4313	219.44	87.5304	133.666	502.398	80.561	9.52851	3.80327	8.42577	217.593	28.3802	190.458	179.157	44.9241	20.0951	225.937	81.3023	457.387	14.0299	11.5638	33.9874	67.5985	7.95167	54.5666	7.8559	19.193	11.5259	17.6249	3.62391	4.68407
MG4A2	4	1	2	1.14745	4.85708	16.6517	17.1734	14.9177	31.2045	12.9086	1.25155	49.8469	9.98378	28.0594	27.5495	38.912	189.897	86.0647	124.222	444.949	66.6338	9.94199	2.72268	9.24851	198.001	28.7299	102.431	201.738	41.88	15.7023	205.004	64.3981	359.581	14.7793	14.6133	34.4285	69.427	7.6362	51.839	5.17368	85.005	10.5556	14.8336	4.79928	1.89729
MG4A4	4	1	4	0.14489	4.2654	13.4019	17.065	14.6548	25.1041	12.7439	1.4102	42.274	13.101	32.3929	24.9026	39.2092	167.944	95.6114	127.881	422.597	58.0328	9.99467	1.08549	14.5114	142	30.4455	100.028	185.4	33.0498	17.4588	180.488	53.3525	245.434	13.5505	13.8496	33.8493	67.7951	7.49308	55.4948	9.221	9.56564	8.34479	17.6568	5.82245	3.27888
MG4A5	4	1	5	1.4684	6.22957	15.7755	12.8835	14.2752	25.9508	12.9091	1.29826	38.9788	9.79597	32.4866	22.6886	39.4076	147.058	100.488	125.734	512.267	51.7776	10.0019	2.29842	15.8473	110.421	32.5605	137.5	157.116	28.0496	17.3133	174.591	57.1815	216.572	6.68785	17.0671	39.7461	62.8806	6.50561	57.5679	9.94513	14.316	10.4768	21.415	9.67055	3.56626
MG4B1	4	3	1	1.50919	9.21024	25.1401	24.8974	22.4009	35.8127	10.6479	2.49769	53.5788	27.0749	38.8343	16.9138	16.5978	149.846	86.7075	131.368	378.256	42.8995	10.6036	3.40964	26.3912	69.1965	27.7277	129.571	242.063	32.0845	25.0695	199.624	63.1086	661.013	7.9273	30.0438	64.3536	54.5504	6.55266	51.0672	4.85045	7.31755	2.49373	3.04259	6.70409	2.20656
MG4B2	4	3	2	1.60816	8.44854	21.8295	24.4107	18.1236	29.6199	11.7298	1.59606	66.2063	11.9819	30.6331	13.1946	13.5695	143.28	78.5193	138.712	491.172	35.3844	10.3291	3.13205	20.9152	50.847	28.958	133.723	215.395	22.9911	17.0437	197.012	69.075	479.759	11.4678	63.2226	58.6215	40.7501	6.73481	91.8821	9.94797	24.0511	4.8051	5.21313	10.7811	4.79571
MG4B3	4	3	3	1.3363	7.35546	16.5981	20.2159	17.3381	22.9865	12.4397	1.35853	49.3655	7.69597	30.3045	12.8235	15.0299	132.572	78.141	122.078	537.574	33.9072	10.6614	1.98429	21.6378	51.4663	27.7076	117.015	190.665	25.1251	16.1046	174.591	62.5836	334.994	7.74821	34.94	51.7392	46.6506	7.35384	56.7912	8.48112	14.8759	5.00126	4.48305	8.50899	3.3612
MG4B4	4	3	4	0.731659	7.483	15.1996	17.1248	15.7599	21.3765	13.3778	1.41634	43.6148	6.32257	36.6825	10.2877	15.2161	115.018	80.5858	119.572	544.501	41.3113	11.0649	1.54048	11.4895	35.0516	32.4176	150.564	163.799	13.906	17.2415	182.463	66.5237	312.685	4.29952	37.1658	57.1112	52.9451	7.84189	50.0708	15.1124	27.1706	0.800366	4.51875	28.5675	16.6868
MG4B5	4	3	5	1.11378	7.89571	16.9159	18.1062	16.0932	19.7052	13.9424	1.32151	33.3668	4.37409	43.734	11.0129	14.8947	121.357	86.0767	113.385	560.967	32.1742	10.4315	1.89146	14.1836	30.8283	28.3166	134.215	127.843	16.3049	7.56146	181.908	64.9567	306.981	8.18095	38.2235	55.1314	50.7914	8.82563	61.5211	15.3638	28.4474	0.863984	5.78023	22.6158	5.47415
MG4C1	4	2	1	2.63208	7.11583	26.2081	16.7595	15.3805	30.5784	11.7179	1.96971	54.7828	14.242	39.4738	22.4861	29.9645	236.799	100.888	127.196	441.775	48.8357	11.0587	3.47386	16.8482	48.8412	28.9655	95.1388	235.222	60.5061	30.4362	297.936	85.3318	497.734	7.98304	14.4112	43.1662	57.776	3.49722	57.9682	4.12904	20.6248	7.81966	9.85088	7.52983	0.890191
MG4C2	4	2	2	1.47884	8.57514	15.9247	16.8561	14.9016	24.7715	12.1487	1.23551	53.5217	5.50788	69.7434	13.605	26.8115	170.517	90.9479	122.608	376.685	42.8787	10.4788	1.81922	8.00739	43.2969	32.986	100.141	196.816	27.6199	19.5925	238.474	69.2232	402.54	1.9859	14.2039	80.6309	63.8987	6.13355	47.0229	4.58464	54.3366	0.023998	7.98677	30.0701	1.42278
MG4C3	4	2	3	2.26456	8.07211	13.5167	16.8441	13.8819	20.8552	12.1934	1.25393	44.2214	14.0644	51.9489	18.3398	25.4975	170.442	98.1746	117.437	420.821	35.5812	10.7948	2.25234	16.1514	39.8377	29.8726	99.1091	170.548	34.7101	22.602	228.367	84.3496	390.63	10.5733	15.9344	59.6105	61.4126	9.42738	55.1768	7.14925	41.7221	2.30288	6.79992	22.8038	1.31478
MG4C4	4	2	4	1.26641	5.59426	11.6806	14.5086	11.1925	16.7964	10.7376	1.28164	34.3591	6.1911	30.3908	14.7171	23.9005	190.062	111.319	76.0005	352.335	36.5545	9.92602	1.67275	6.17227	37.9786	26.4499	81.1202	129.632	29.8419	16.3207	261.999	97.5532	308.914	4.94842	18.8311	31.9034	52.1599	6.81167	49.4088	12.6198	20.7931	5.91669	9.53681	11.1957	1.22582
MG4C5	4	2	5	0.811686	5.69336	11.8148	14.3767	12.231	17.1844	11.875	1.23185	28.8394	1.8612	30.4751	15.0772	23.4945	193.344	135.353	94.7213	429.936	36.1585	9.53958	1.99219	7.34303	35.5059	28.1026	107.477	116.512	25.6545	14.1465	258.97	93.6849	236.173	5.32243	15.5672	34.8993	44.8955	4.78013	54.805	15.7634	36.6597	5.66124	12.8413	17.5612	1.93385
MG5A1	5	1	1	1.52253	6.03589	13.6759	13.0062	8.215	20.2174	11.5639	1.72856	38.9393	8.72525	17.3113	4.28222	4.75197	53.1781	20.0591	103.533	279.878	34.0672	18.6456	2.05273	29.7644	105.081	16.5274	142.612	89.0746	15.0116	15.3846	62.5773	28.4797	240.987	2.2229	18.4517	32.6884	30.4811	13.4274	51.4656	30.3502	21.8307	13.8291	13.2163	5.12259	0.260658
MG5A2	5	1	2	0.841761	9.67492	12.3505	15.8141	11.5766	28.3276	16.7179	2.63226	52.8096	9.59081	68.4399	7.17385	4.46533	49.2946	16.2039	165.478	476.943	35.0988	17.4271	1.93794	57.122	85.154	24.7341	320.748	141.491	26.9548	30.3104	66.734	19.8233	174.896	1.37743	19.9397	92.4017	56.6498	11.854	79.4335	20.0183	29.1316	1.48914	7.18622	44.9742	0.682107
MG5A3	5	1	3	2.6883	6.08496	13.5647	12.4069	7.07443	20.093	12.7101	1.39183	37.3339	12.7486	19.0617	7.44375	5.70223	89.3841	19.1208	121.506	306.811	37.602	17.5595	2.25465	36.9653	63.4317	16.4177	257.475	82.999	20.1841	22.9833	74.7421	21.6092	142.23	4.6866	21.9354	21.8817	58.841	6.09072	87.9101	16.1891	24.6137	8.87254	11.0355	7.12821	0.491779
MG5A4	5	1	4	3.24957	6.88686	19.9542	16.2728	8.20985	20.9956	14.2372	1.38633	30.0471	11.6841	24.1012	5.06514	8.88164	86.614	20.8946	118.076	289.097	41.9942	16.6566	2.26409	35.9652	65.2934	18.0683	236.039	74.42	24.48	15.7806	88.4814	30.0893	321.776	7.80547	19.0269	24.5856	60.4206	6.02017	102.781	26.9989	33.2989	11.5387	10.8553	15.291	0.314154
MG5A5	5	1	5	3.64926	6.57635	22.7496	18.751	8.8465	20.2642	16.5534	1.62036	19.6511	17.6568	23.0696	5.79043	8.5769	131.976	23.2824	111.347	318.679	44.8824	16.8287	2.57024	34.0434	67.2178	19.708	257.703	79.6705	24.3311	15.7944	111.147	33.3198	536.799	8.14734	25.7526	23.4414	51.8908	5.15088	108.792	24.5849	21.3084	10.9549	13.6059	13.5408	0.454759
MG5B1	5	3	1	0.905697	5.45581	12.3356	15.7484	10.1577	17.7381	12.3197	1.77451	48.6197	9.40681	25.0679	36.0907	11.3239	81.7513	24.827	105.599	320.8	39.3397	11.5386	2.81207	42.721	67.8777	20.7121	123.53	98.9662	36.0384	27.064	109.639	29.6334	855.228	12.5946	13.1659	47.0888	45.838	6.50232	60.179	5.96822	31.7334	2.11259	1.61173	6.65545	0.207607
MG5B2	5	3	2	1.11932	5.77468	12.2713	15.7562	8.85951	20.1308	12.2655	1.84002	56.623	10.8181	19.3671	6.93976	6.16036	60.5475	25.1678	111.012	387.383	38.4001	11.5285	2.45894	36.9696	63.6282	22.9963	142.561	100.449	22.1486	23.6558	74.8646	20.552	713.654	10.4656	16.1439	29.743	23.7916	9.99193	59.7684	10.0396	28.0231	4.26244	1.86593	6.31951	0.283441
MG5B3	5	3	3	2.66175	5.01987	13.8381	14.858	7.62913	18.7956	12.3709	1.6325	40.0954	11.236	17.7226	4.08845	5.74876	52.057	23.5798	98.9693	382.128	35.1807	11.486	2.37185	30.3727	64.6491	19.4197	151.018	82.6379	19.5835	19.7897	56.8126	16.0317	476.545	7.98953	15.7756	28.2897	20.5242	7.58807	56.3721	14.6957	17.7925	3.14481	2.06159	4.635	0.150766
MG5B4	5	3	4	3.74926	6.42018	15.6613	14.4447	8.99928	21.9686	14.6088	1.98213	43.8775	9.62995	23.5001	5.1416	6.36754	45.3645	22.4269	120.159	423.068	40.7693	11.1092	2.61623	32.0356	69.3562	22.8845	165.782	85.0873	13.9134	20.793	51.7378	16.346	426.326	5.81955	23.3149	38.2372	22.4539	6.70497	90.0115	10.7738	24.9171	2.71707	2.12772	11.3329	0.556143
MG5B5	5	3	5	4.00557	4.38485	12.0046	12.1562	5.91487	17.3869	10.6954	1.5538	27.9432	10.5353	15.1006	3.37973	5.054	53.5115	23.071	90.7288	285.776	33.2437	10.5415	2.218	13.7928	58.9348	18.6771	142.006	59.101	12.4996	15.3365	48.2129	18.1091	303.146	6.05665	15.9216	18.2516	16.9356	3.91926	82.991	15.6636	21.572	6.14192	2.61511	3.57463	0.108978
MG5C1	5	2	1	1.30902	7.93705	12.9381	19.1957	8.55689	19.0542	13.2171	1.8947	39.0448	7.69106	22.0001	8.26562	9.07324	70.4925	37.2935	88.7894	354.401	42.2357	12.8544	2.7509	17.6599	55.0735	22.9431	132.089	94.2935	16.5378	22.9886	98.2211	21.009	1056.6	10.7617	17.3371	48.6001	44.4093	10.6383	67.5471	22.7073	40.3388	2.97155	5.0367	25.3582	0.829195
MG5C2	5	2	2	0.861421	9.51067	14.6827	16.1133	9.85274	26.5924	16.5126	2.28598	43.6782	6.88509	31.5282	4.5181	7.09528	48.8134	22.2183	125.466	471.555	37.4053	12.5913	1.76423	40.527	81.1676	25.2681	196.382	133.622	19.4527	20.3871	60.9035	13.1934	805.941	8.05225	19.2468	51.4333	28.8497	7.52415	74.9357	10.4626	30.187	0.118128	5.16751	30.2358	0.647447
MG5C3	5	2	3	3.97654	5.95172	15.3969	14.9294	8.09897	21.1488	14.3223	1.80642	32.2541	0.0040421	20.6964	8.00827	9.64341	61.8972	22.8731	102.972	307.886	38.1033	13.3421	2.46919	24.7233	66.8489	18.6055	130.576	86.0783	15.9107	17.6229	63.3404	19.1194	612.498	8.12878	16.174	28.7066	26.1639	4.43819	71.4561	13.3103	27.4502	7.32144	6.77278	8.24136	0.349732
MG5C4	5	2	4	4.24363	6.28051	11.3298	14.6452	8.18066	19.9679	15.4592	1.93465	29.2712	8.88568	48.6812	5.51934	6.91767	44.4658	20.2237	113.72	249.655	41.4583	13.018	2.09843	18.5601	62.1063	21.1422	141.578	67.4637	19.6694	16.7902	51.0624	16.4614	441.3	5.71426	17.9232	61.031	29.8146	7.44305	107.926	11.4016	25.0157	0.147542	6.50074	25.5371	1.20778
MG5C5	5	2	5	6.03067	6.42482	16.3616	16.1196	8.35103	22.1787	16.0839	1.86211	20.7907	6.76452	21.9503	5.94544	9.29141	23.9162	21.5185	99.7677	318.175	40.1251	13.8097	1.83251	11.1801	54.101	18.716	139.633	63.8336	13.1355	13.9377	50.7293	19.4363	279.977	5.06038	18.2373	29.6099	22.9162	5.45879	69.8997	12.3161	33.3745	5.52864	8.44408	16.4894	0.319998
